# Supplementary material for: Role of Adjuvant Chemotherapy in Stage I Pure Ovarian Immature Teratoma: A Systematic Review and Meta-Analysis
Source: Cancers (Basel). 2023 Mar 13;15(6):1741. doi: 10.3390/cancers15061741 (PMC10046473; doi:10.3390/cancers15061741)
Supplement: Supplementary file 1 [file cancers-15-01741-s001.zip]

Archive with 1 entries (1 files):
- cancers-2251901-supplementary.pdf
